# Supplementary material for: A method for discovery of transcription factors controlling Brucella sRNAs
Source: Microbiol Spectr. 2025 Nov 13;14(1):e01909-25. doi: 10.1128/spectrum.01909-25 (PMC12772402; doi:10.1128/spectrum.01909-25)
Supplement: Supplemental data — Transcriptome alignment to sRNA maps. [file spectrum.01909-25-s0001.xlsx]

## Sheet: Sources
Title: Transcriptome alignment to Brucella spp. sRNA maps
Data Set	Reference
GSE95722	Kleinman, 2017
			WT-1	18845850 (100.00%) were unpaired; of these:	18510855 (98.22%) aligned 0 times	329143 (1.75%) aligned exactly 1 time	5852 (0.03%) aligned >1 times
			WT-2	21143850 (100.00%) were unpaired; of these:	20777917 (98.27%) aligned 0 times	360522 (1.71%) aligned exactly 1 time	5411 (0.03%) aligned >1 times
			∆vjbR-1	17767874 (100.00%) were unpaired; of these:	17518821 (98.60%) aligned 0 times	244076 (1.37%) aligned exactly 1 time	4977 (0.03%) aligned >1 times
			∆vjbR-2	21162405 (100.00%) were unpaired; of these:	20883099 (98.68%) aligned 0 times	274240 (1.30%) aligned exactly 1 time	5066 (0.02%) aligned >1 times
Series GSE107825	Herrou, 2018
			WT-1	26937385 (100.00%) were unpaired; of these:	26934622 (99.99%) aligned 0 times	2724 (0.01%) aligned exactly 1 time	39 (0.00%) aligned >1 times
			WT-2	25036324 (100.00%) were unpaired; of these:	24820543 (99.14%) aligned 0 times	203087 (0.81%) aligned exactly 1 time	12694 (0.05%) aligned >1 times
			WT-3	21839042 (100.00%) were unpaired; of these:	21659477 (99.18%) aligned 0 times	166077 (0.76%) aligned exactly 1 time	13488 (0.06%) aligned >1 times
			∆baar-1	24071537 (100.00%) were unpaired; of these:	23949020 (99.49%) aligned 0 times	120822 (0.50%) aligned exactly 1 time	1695 (0.01%) aligned >1 times
			∆baar-2	26435253 (100.00%) were unpaired; of these:	26200832 (99.11%) aligned 0 times	205941 (0.78%) aligned exactly 1 time	28480 (0.11%) aligned >1 times
			∆baar-3	24033801 (100.00%) were unpaired; of these:	23825474 (99.13%) aligned 0 times	190028 (0.79%) aligned exactly 1 time	18299 (0.08%) aligned >1 times
Series GSE155009	Sheehan, 2020
			WT1	32970681 (100.00%) were unpaired; of these	32912651 (99.82%) aligned 0 times	55601 (0.17%) aligned exactly 1 time	2429 (0.01%) aligned >1 times
			WT2	34556570 (100.00%) were unpaired; of these:	34508962 (99.86%) aligned 0 times	45894 (0.13%) aligned exactly 1 time	1714 (0.00%) aligned >1 times
			WT3	32338577 (100.00%) were unpaired; of these:	32279240 (99.82%) aligned 0 times	57357 (0.18%) aligned exactly 1 time	1980 (0.01%) aligned >1 times
			∆bsr8-1	31750609 (100.00%) were unpaired; of these:	31704642 (99.86%) aligned 0 times	44564 (0.14%) aligned exactly 1 time	1403 (0.00%) aligned >1 times
			∆bsr8-2	31876514 (100.00%) were unpaired; of these:	31828060 (99.85%) aligned 0 times	46952 (0.15%) aligned exactly 1 time	1502 (0.00%) aligned >1 times
			∆bsr8-3	33276335 (100.00%) were unpaired; of these:	33229254 (99.86%) aligned 0 times	45706 (0.14%) aligned exactly 1 time	1375 (0.00%) aligned >1 times
			rne-trnc-1	28921425 (100.00%) were unpaired; of these:	28853860 (99.77%) aligned 0 times	65114 (0.23%) aligned exactly 1 time	2451 (0.01%) aligned >1 times
			rne-trnc-2	31713030 (100.00%) were unpaired; of these:	31644294 (99.78%) aligned 0 times	65960 (0.21%) aligned exactly 1 time	2776 (0.01%) aligned >1 times
			rne-trnc-3	30602686 (100.00%) were unpaired; of these:	30545149 (99.81%) aligned 0 times	54823 (0.18%) aligned exactly 1 time	2714 (0.01%) aligned >1 times
			∆rnaseJ-1	31727296 (100.00%) were unpaired; of these:	31665851 (99.81%) aligned 0 times	58193 (0.18%) aligned exactly 1 time	3252 (0.01%) aligned >1 times
			∆rnaseJ-2	30578345 (100.00%) were unpaired; of these:	30531391 (99.85%) aligned 0 times	44307 (0.14%) aligned exactly 1 time	2647 (0.01%) aligned >1 times
Series GSE262183	Chen, 2024
			WT1	24546736 (100.00%) were unpaired; of these:	24286800 (98.94%) aligned 0 times	259391 (1.06%) aligned exactly 1 time	545 (0.00%) aligned >1 times
			WT2	30412338 (100.00%) were unpaired; of these:	30153727 (99.15%) aligned 0 times	258092 (0.85%) aligned exactly 1 time	519 (0.00%) aligned >1 times
			WT3	25050634 (100.00%) were unpaired; of these:	24861136 (99.24%) aligned 0 times	189039 (0.75%) aligned exactly 1 time	459 (0.00%) aligned >1 times
			WT_SDS-1	24395702 (100.00%) were unpaired; of these:	24201873 (99.21%) aligned 0 times	189743 (0.78%) aligned exactly 1 time	4086 (0.02%) aligned >1 times
			WT_SDS-2	25730432 (100.00%) were unpaired; of these:	25541560 (99.27%) aligned 0 times	185982 (0.72%) aligned exactly 1 time	2890 (0.01%) aligned >1 times
			WT_SDS-3	25950722 (100.00%) were unpaired; of these:	25785053 (99.36%) aligned 0 times	162863 (0.63%) aligned exactly 1 time	2806 (0.01%) aligned >1 times
			∆BOV1602-1	15974798 (100.00%) were unpaired; of these:	15798552 (98.90%) aligned 0 times	175160 (1.10%) aligned exactly 1 time	1086 (0.01%) aligned >1 times
			∆BOV1602-2	24137594 (100.00%) were unpaired; of these:	23847878 (98.80%) aligned 0 times	288394 (1.19%) aligned exactly 1 time	1322 (0.01%) aligned >1 times
			∆BOV1602-3	25237046 (100.00%) were unpaired; of these:	24925065 (98.76%) aligned 0 times	309874 (1.23%) aligned exactly 1 time	2107 (0.01%) aligned >1 times
			∆BOV1602_SDS-1	23182968 (100.00%) were unpaired; of these:	22928900 (98.90%) aligned 0 times	251527 (1.08%) aligned exactly 1 time	2541 (0.01%) aligned >1 times
			∆BOV1602_SDS-2	26823946 (100.00%) were unpaired; of these:	26478205 (98.71%) aligned 0 times	342398 (1.28%) aligned exactly 1 time	3343 (0.01%) aligned >1 times
			∆BOV1602_SDS-3	21235004 (100.00%) were unpaired; of these:	20989829 (98.85%) aligned 0 times	243018 (1.14%) aligned exactly 1 time	2157 (0.01%) aligned >1 times
Series GSE59513	Kim, 2014
			WT1	13691250 (100.00%) were unpaired; of these:	13600252 (99.34%) aligned 0 times	90587 (0.66%) aligned exactly 1 time	411 (0.00%) aligned >1 times
			WT2	11910677 (100.00%) were unpaired; of these:	11835480 (99.37%) aligned 0 times	74840 (0.63%) aligned exactly 1 time	357 (0.00%) aligned >1 times
			Rpoe1-1	13551597 (100.00%) were unpaired; of these:	13460799 (99.33%) aligned 0 times	90454 (0.67%) aligned exactly 1 time	344 (0.00%) aligned >1 times
			Rpoe1-2	13631564 (100.00%) were unpaired; of these:	13533682 (99.28%) aligned 0 times	97377 (0.71%) aligned exactly 1 time	505 (0.00%) aligned >1 times
			LovHK-1	16000000 (100.00%) were unpaired; of these:	15894696 (99.34%) aligned 0 times	104852 (0.66%) aligned exactly 1 time	452 (0.00%) aligned >1 times
			LovHK-2	11639436 (100.00%) were unpaired; of these:	11563533 (99.35%) aligned 0 times	75612 (0.65%) aligned exactly 1 time	291 (0.00%) aligned >1 times
Series GSE215027	Zhang, 2023
			WT1	14951018 (100.00%) were unpaired; of these:	14762615 (98.74%) aligned 0 times	188393 (1.26%) aligned exactly 1 time	10 (0.00%) aligned >1 times
			WT2	17562004 (100.00%) were unpaired; of these:	17392571 (99.04%) aligned 0 times	169421 (0.96%) aligned exactly 1 time	12 (0.00%) aligned >1 times
			WT3	15879788 (100.00%) were unpaired; of these:	15723337 (99.01%) aligned 0 times	156436 (0.99%) aligned exactly 1 time	15 (0.00%) aligned >1 times
			∆Irr-1	11031092 (100.00%) were unpaired; of these:	10886831 (98.69%) aligned 0 times	144254 (1.31%) aligned exactly 1 time	7 (0.00%) aligned >1 times
			∆Irr-2	13440434 (100.00%) were unpaired; of these:	13285755 (98.85%) aligned 0 times	154668 (1.15%) aligned exactly 1 time	11 (0.00%) aligned >1 times
			∆Irr-3	9238244 (100.00%) were unpaired; of these:	9138578 (98.92%) aligned 0 times	99660 (1.08%) aligned exactly 1 time	6 (0.00%) aligned >1 times
Series GSE130678	Varesio, 2019
			WT 5% 1	41898996 (100.00%) were unpaired; of these:	41286133 (98.54%) aligned 0 times	590387 (1.41%) aligned exactly 1 time	22476 (0.05%) aligned >1 times
			WT 5% 2	41401167 (100.00%) were unpaired; of these:	40914790 (98.83%) aligned 0 times	463656 (1.12%) aligned exactly 1 time	22721 (0.05%) aligned >1 times
			WT 0.004%-1	44754596 (100.00%) were unpaired; of these:	44131796 (98.61%) aligned 0 times	612636 (1.37%) aligned exactly 1 time	10164 (0.02%) aligned >1 times
			WT 0.004%-2	39956118 (100.00%) were unpaired; of these:	39470045 (98.78%) aligned 0 times	476971 (1.19%) aligned exactly 1 time	9102 (0.02%) aligned >1 times
			WT 0.004%-3	43171881 (100.00%) were unpaired; of these:	42673173 (98.84%) aligned 0 times	488695 (1.13%) aligned exactly 1 time	10013 (0.02%) aligned >1 times
			BCA 5%-1	44516127 (100.00%) were unpaired; of these:	43995324 (98.83%) aligned 0 times	495931 (1.11%) aligned exactly 1 time	24872 (0.06%) aligned >1 times
			BCA 5%-2	44698884 (100.00%) were unpaired; of these:	44138421 (98.75%) aligned 0 times	531933 (1.19%) aligned exactly 1 time	28530 (0.06%) aligned >1 times
			BCA 5%-3	47408275 (100.00%) were unpaired; of these:	46646893 (98.39%) aligned 0 times	735426 (1.55%) aligned exactly 1 time	25956 (0.05%) aligned >1 times
			BCA 0.004%-2	36396564 (100.00%) were unpaired; of these:	35880846 (98.58%) aligned 0 times	495840 (1.36%) aligned exactly 1 time	19878 (0.05%) aligned >1 times
			BCA 0.004%-3	41691962 (100.00%) were unpaired; of these:	41211282 (98.85%) aligned 0 times	460463 (1.10%) aligned exactly 1 time	20217 (0.05%) aligned >1 times
Series GSE100914	Hop, 2017
			WT	50938615 (100.00%) were unpaired; of these:	50729050 (99.59%) aligned 0 times	207076 (0.41%) aligned exactly 1 time	2489 (0.00%) aligned >1 times
			Infection	51331011 (100.00%) were unpaired; of these:	51182156 (99.71%) aligned 0 times	142435 (0.28%) aligned exactly 1 time	6420 (0.01%) aligned >1 times
Series GSE48165	Liu, 2015
			WT	4504212 (100.00%) were unpaired; of these:	4446159 (98.71%) aligned 0 times	58044 (1.29%) aligned exactly 1 time	9 (0.00%) aligned >1 times
			∆OtpR	4515172 (100.00%) were unpaired; of these:	4461541 (98.81%) aligned 0 times	53623 (1.19%) aligned exactly 1 time	8 (0.00%) aligned >1 times
			C	5431480 (100.00%) were unpaired; of these:	5399842 (99.42%) aligned 0 times	30291 (0.56%) aligned exactly 1 time	1347 (0.02%) aligned >1 times
			Hfq	5179591 (100.00%) were unpaired; of these:	5050433 (97.51%) aligned 0 times	123692 (2.39%) aligned exactly 1 time	5466 (0.11%) aligned >1 times
https://www.ebi.ac.uk/ena/browser/view/PRJNA523718	Sun, 2023
			∆clpP_1_1	35790203 (100.00%) were unpaired; of these:	35537726 (99.29%) aligned 0 times	251831 (0.70%) aligned exactly 1 time	646 (0.00%) aligned >1 times
			Dp_1_2	35790203 (100.00%) were unpaired; of these:	35515498 (99.23%) aligned 0 times	274001 (0.77%) aligned exactly 1 time	704 (0.00%) aligned >1 times
			Dp_2_1	31991578 (100.00%) were unpaired; of these:	31779362 (99.34%) aligned 0 times	211029 (0.66%) aligned exactly 1 time	1187 (0.00%) aligned >1 times
			Dp_2_2	31991578 (100.00%) were unpaired; of these:	31755739 (99.26%) aligned 0 times	234499 (0.73%) aligned exactly 1 time	1340 (0.00%) aligned >1 times
			Dp_3_1	33842413 (100.00%) were unpaired; of these:	33603398 (99.29%) aligned 0 times	237611 (0.70%) aligned exactly 1 time	1404 (0.00%) aligned >1 times
			Dp_3_2	33842413 (100.00%) were unpaired; of these:	33571266 (99.20%) aligned 0 times	269525 (0.80%) aligned exactly 1 time	1622 (0.00%) aligned >1 times
			WT_1_1	30352713 (100.00%) were unpaired; of these:	30249702 (99.66%) aligned 0 times	101529 (0.33%) aligned exactly 1 time	1482 (0.00%) aligned >1 times
			WT_1_2	30352713 (100.00%) were unpaired; of these:	30245276 (99.65%) aligned 0 times	105822 (0.35%) aligned exactly 1 time	1615 (0.01%) aligned >1 times
			WT_2_1	26237467 (100.00%) were unpaired; of these:	26156153 (99.69%) aligned 0 times	80674 (0.31%) aligned exactly 1 time	640 (0.00%) aligned >1 times
			WT_2_2	26237467 (100.00%) were unpaired; of these:	26151547 (99.67%) aligned 0 times	85239 (0.32%) aligned exactly 1 time	681 (0.00%) aligned >1 times
			WT_3_1	27825028 (100.00%) were unpaired; of these:	27735148 (99.68%) aligned 0 times	89156 (0.32%) aligned exactly 1 time	724 (0.00%) aligned >1 times
			WT_3_2	27825028 (100.00%) were unpaired; of these:	27730082 (99.66%) aligned 0 times	94149 (0.34%) aligned exactly 1 time	797 (0.00%) aligned >1 times
https://www.ebi.ac.uk/ena/browser/view/PRJNA1207544	Caudill, 2025
			WT_1_1	29306564 (100.00%) were unpaired; of these:	29140537 (99.43%) aligned 0 times	145717 (0.50%) aligned exactly 1 time	20310 (0.07%) aligned >1 times
			WT_1_2	29306564 (100.00%) were unpaired; of these:	29135064 (99.41%) aligned 0 times	144715 (0.49%) aligned exactly 1 time	26785 (0.09%) aligned >1 times
			WT_2_1	30270278 (100.00%) were unpaired; of these:	30110097 (99.47%) aligned 0 times	140995 (0.47%) aligned exactly 1 time	19186 (0.06%) aligned >1 times
			WT_2_2	30270278 (100.00%) were unpaired; of these:	30106273 (99.46%) aligned 0 times	138765 (0.46%) aligned exactly 1 time	25240 (0.08%) aligned >1 times
			WT_3_1	28890199 (100.00%) were unpaired; of these:	28732044 (99.45%) aligned 0 times	138589 (0.48%) aligned exactly 1 time	19566 (0.07%) aligned >1 times
			WT_3_2	28890199 (100.00%) were unpaired; of these:	28727122 (99.44%) aligned 0 times	137737 (0.48%) aligned exactly 1 time	25340 (0.09%) aligned >1 times
			∆babR_1_1	29315284 (100.00%) were unpaired; of these:	29169929 (99.50%) aligned 0 times	123730 (0.42%) aligned exactly 1 time	21625 (0.07%) aligned >1 times
			∆babR_1_2	29315284 (100.00%) were unpaired; of these:	29160392 (99.47%) aligned 0 times	124022 (0.42%) aligned exactly 1 time	30870 (0.11%) aligned >1 times
			∆babR_2_1	27434894 (100.00%) were unpaired; of these:	27306990 (99.53%) aligned 0 times	105631 (0.39%) aligned exactly 1 time	22273 (0.08%) aligned >1 times
			∆babR_2_2	27434894 (100.00%) were unpaired; of these:	27297741 (99.50%) aligned 0 times	105862 (0.39%) aligned exactly 1 time	31291 (0.11%) aligned >1 times
			∆babR_3_1	30517762 (100.00%) were unpaired; of these:	30375159 (99.53%) aligned 0 times	121001 (0.40%) aligned exactly 1 time	21602 (0.07%) aligned >1 times
			∆babR_3_2	30517762 (100.00%) were unpaired; of these:	30365609 (99.50%) aligned 0 times	120884 (0.40%) aligned exactly 1 time	31269 (0.10%) aligned >1 times
			∆babR∆vjbR_1_1	34314771 (100.00%) were unpaired; of these:	34157492 (99.54%) aligned 0 times	137951 (0.40%) aligned exactly 1 time	19328 (0.06%) aligned >1 times
			∆babR∆vjbR_1_2	34314771 (100.00%) were unpaired; of these:	34144806 (99.50%) aligned 0 times	138631 (0.40%) aligned exactly 1 time	31334 (0.09%) aligned >1 times
			∆babR∆vjbR_2_1	30815700 (100.00%) were unpaired; of these:	30655571 (99.48%) aligned 0 times	136764 (0.44%) aligned exactly 1 time	23365 (0.08%) aligned >1 times
			∆babR∆vjbR_2_2	30815700 (100.00%) were unpaired; of these:	30648878 (99.46%) aligned 0 times	136695 (0.44%) aligned exactly 1 time	30127 (0.10%) aligned >1 times
			∆babR∆vjbR_3_1	31912863 (100.00%) were unpaired; of these:	31757666 (99.51%) aligned 0 times	132768 (0.42%) aligned exactly 1 time	22429 (0.07%) aligned >1 times
			∆babR∆vjbR_3_2	31912863 (100.00%) were unpaired; of these:	31749302 (99.49%) aligned 0 times	133025 (0.42%) aligned exactly 1 time	30536 (0.10%) aligned >1 times
			∆vjbR_1_1	27435023 (100.00%) were unpaired; of these:	27306066 (99.53%) aligned 0 times	111570 (0.41%) aligned exactly 1 time	17387 (0.06%) aligned >1 times
			∆vjbR_1_2	27435023 (100.00%) were unpaired; of these:	27306066 (99.53%) aligned 0 times	111570 (0.41%) aligned exactly 1 time	17387 (0.06%) aligned >1 times
			∆vjbR_2_1	32883991 (100.00%) were unpaired; of these:	32721262 (99.51%) aligned 0 times	136092 (0.41%) aligned exactly 1 time	26637 (0.08%) aligned >1 times
			∆vjbR_2_2	32883991 (100.00%) were unpaired; of these:	32710734 (99.47%) aligned 0 times	137069 (0.42%) aligned exactly 1 time	36188 (0.11%) aligned >1 times
			∆vjbR_3_1	26967813 (100.00%) were unpaired; of these:	26836774 (99.51%) aligned 0 times	112540 (0.42%) aligned exactly 1 time	18499 (0.07%) aligned >1 times
			∆vjbR_3_2	26967813 (100.00%) were unpaired; of these:	26828236 (99.48%) aligned 0 times	112691 (0.42%) aligned exactly 1 time	26886 (0.10%) aligned >1 times
https://www.ebi.ac.uk/ena/browser/view/PRJNA655476	Sun, 2021
			WT_1_1	28570414 (100.00%) were unpaired; of these:	28280133 (98.98%) aligned 0 times	288512 (1.01%) aligned exactly 1 time	1769 (0.01%) aligned >1 times
			WT_1_2	28570414 (100.00%) were unpaired; of these:	28266084 (98.93%) aligned 0 times	302155 (1.06%) aligned exactly 1 time	2175 (0.01%) aligned >1 times
			WT_2_1	29089025 (100.00%) were unpaired; of these:	28857168 (99.20%) aligned 0 times	228975 (0.79%) aligned exactly 1 time	2882 (0.01%) aligned >1 times
			WT_2_2	29089025 (100.00%) were unpaired; of these:	28844358 (99.16%) aligned 0 times	241068 (0.83%) aligned exactly 1 time	3599 (0.01%) aligned >1 times
			WT_3_1	29890706 (100.00%) were unpaired; of these:	29638658 (99.16%) aligned 0 times	248946 (0.83%) aligned exactly 1 time	3102 (0.01%) aligned >1 times
			WT_3_2	29890706 (100.00%) were unpaired; of these:	29627891 (99.12%) aligned 0 times	259217 (0.87%) aligned exactly 1 time	3598 (0.01%) aligned >1 times
			∆mucR_1_1	29661130 (100.00%) were unpaired; of these:	29465990 (99.34%) aligned 0 times	193776 (0.65%) aligned exactly 1 time	1364 (0.00%) aligned >1 times
			∆mucR_1_2	29661130 (100.00%) were unpaired; of these:	29461622 (99.33%) aligned 0 times	197859 (0.67%) aligned exactly 1 time	1649 (0.01%) aligned >1 times
			∆mucR_2_1	34547903 (100.00%) were unpaired; of these:	34314138 (99.32%) aligned 0 times	232105 (0.67%) aligned exactly 1 time	1660 (0.00%) aligned >1 times
			∆mucR_2_2	34547903 (100.00%) were unpaired; of these:	34310083 (99.31%) aligned 0 times	235846 (0.68%) aligned exactly 1 time	1974 (0.01%) aligned >1 times
			∆mucR_3_1	28943888 (100.00%) were unpaired; of these:	28733169 (99.27%) aligned 0 times	209335 (0.72%) aligned exactly 1 time	1384 (0.00%) aligned >1 times
			∆mucR_3_2	28943888 (100.00%) were unpaired; of these:	28731400 (99.27%) aligned 0 times	210856 (0.73%) aligned exactly 1 time	1632 (0.01%) aligned >1 times
https://www.ncbi.nlm.nih.gov/bioproject/629010	Budnick, 2020
			WT_GMM1	27384108 (100.00%) were unpaired; of these:	27366940 (99.94%) aligned 0 times	13156 (0.05%) aligned exactly 1 time	4012 (0.01%) aligned >1 times
			WT_GMM2	26654246 (100.00%) were unpaired; of these:	26610705 (99.84%) aligned 0 times	35956 (0.13%) aligned exactly 1 time	7585 (0.03%) aligned >1 times
			WT_GMM3	24142988 (100.00%) were unpaired; of these:	24104481 (99.84%) aligned 0 times	31741 (0.13%) aligned exactly 1 time	6766 (0.03%) aligned >1 times
			WT_GABA1	23648343 (100.00%) were unpaired; of these:	23608719 (99.83%) aligned 0 times	32861 (0.14%) aligned exactly 1 time	6763 (0.03%) aligned >1 times
			WT_GABA2	25079549 (100.00%) were unpaired; of these:	25045625 (99.86%) aligned 0 times	27745 (0.11%) aligned exactly 1 time	6179 (0.02%) aligned >1 times
			WT_GABA3	23568250 (100.00%) were unpaired; of these:	23544947 (99.90%) aligned 0 times	19170 (0.08%) aligned exactly 1 time	4133 (0.02%) aligned >1 times
			WT_H2O21	22182586 (100.00%) were unpaired; of these:	22160963 (99.90%) aligned 0 times	20977 (0.09%) aligned exactly 1 time	646 (0.00%) aligned >1 times
			WT_H2O22	22558509 (100.00%) were unpaired; of these:	22529086 (99.87%) aligned 0 times	28647 (0.13%) aligned exactly 1 time	776 (0.00%) aligned >1 times
			WT_H2O23	23850736 (100.00%) were unpaired; of these:	23816553 (99.86%) aligned 0 times	33229 (0.14%) aligned exactly 1 time	954 (0.00%) aligned >1 times
https://www.ebi.ac.uk/ena/browser/view/PRJEB3167	Rodriguez, 2012
			WT	13835287 (100.00%) were unpaired; of these:	13807087 (99.80%) aligned 0 times	24894 (0.18%) aligned exactly 1 time	3306 (0.02%) aligned >1 times
			Erythritol	16064214 (100.00%) were unpaired; of these:	16022848 (99.74%) aligned 0 times	37047 (0.23%) aligned exactly 1 time	4319 (0.03%) aligned >1 times
https://www.ncbi.nlm.nih.gov/bioproject/?term=PRJNA644280	de la Garza-García, 2021		pH 7 - 20 min	27628501 (100.00%) were unpaired; of these:	27326932 (98.91%) aligned 0 times	300288 (1.09%) aligned exactly 1 time	1281 (0.00%) aligned >1 times
			pH 4.5 - 20 min	40605490 (100.00%) were unpaired; of these:	40098752 (98.75%) aligned 0 times	505059 (1.24%) aligned exactly 1 time	1679 (0.00%) aligned >1 times
			pH 7 - 2 hrs	27628501 (100.00%) were unpaired; of these:	27326932 (98.91%) aligned 0 times	300288 (1.09%) aligned exactly 1 time	1281 (0.00%) aligned >1 times
			ph 4.5 - 2 hrs	40605490 (100.00%) were unpaired; of these:	40098752 (98.75%) aligned 0 times	505059 (1.24%) aligned exactly 1 time	1679 (0.00%) aligned >1 times
https://www.ncbi.nlm.nih.gov/bioproject/953375	Chen, 2023
			WT1	26651802 (100.00%) were unpaired; of these:	26469601 (99.32%) aligned 0 times	165445 (0.62%) aligned exactly 1 time	16756 (0.06%) aligned >1 times
			WT2	23948274 (100.00%) were unpaired; of these:	23769313 (99.25%) aligned 0 times	167578 (0.70%) aligned exactly 1 time	11383 (0.05%) aligned >1 times
			WT3	22254826 (100.00%) were unpaired; of these:	22089592 (99.26%) aligned 0 times	151117 (0.68%) aligned exactly 1 time	14117 (0.06%) aligned >1 times
			∆cenR1	26307616 (100.00%) were unpaired; of these:	26070060 (99.10%) aligned 0 times	222524 (0.85%) aligned exactly 1 time	15032 (0.06%) aligned >1 times
			∆cenR2	26755918 (100.00%) were unpaired; of these:	26501127 (99.05%) aligned 0 times	238672 (0.89%) aligned exactly 1 time	16119 (0.06%) aligned >1 times
			∆cenR3	23440444 (100.00%) were unpaired; of these:	23246442 (99.17%) aligned 0 times	182516 (0.78%) aligned exactly 1 time	11486 (0.05%) aligned >1 times
			∆essR1	22540554 (100.00%) were unpaired; of these:	22318722 (99.02%) aligned 0 times	205982 (0.91%) aligned exactly 1 time	15850 (0.07%) aligned >1 times
			∆essR2	29177056 (100.00%) were unpaired; of these:	28987754 (99.35%) aligned 0 times	177929 (0.61%) aligned exactly 1 time	11373 (0.04%) aligned >1 times
			∆essR3	24291026 (100.00%) were unpaired; of these:	24086776 (99.16%) aligned 0 times	196393 (0.81%) aligned exactly 1 time	7857 (0.03%) aligned >1 times
